# Supplementary material for: IGHV1 usage is associated with lymphadenopathy and aggressive disease in the TCL1 mouse model for chronic lymphocytic leukemia
Source: Sci Rep. 2025 Nov 10;15:39290. doi: 10.1038/s41598-025-23109-5 (PMC12603018; doi:10.1038/s41598-025-23109-5)
Supplement: Supplementary file 2 — Supplementary Material 2 [file 41598_2025_23109_MOESM2_ESM.xlsx]

## Sheet: Supplement table 1
Supplement table 1: A list of all TCL1 mice used throughout the manuscript											Spalte1
ID	sex	birthday	sacrifice day	genotype	organ	survival (days)	IGHV gene of dominant clone	IGHD gene of dominant clone	IGHJ gene of dominant clone	CDR3 sequence of the dominant clone	Clone fraction of the dominant clone	VH mutation status of dominant clone	lymph node size (cm)
29	f	2012-11-08	2013-10-23	C57BL/6J Eµ-TCL1	spleen	349	IGHV11-2	IGHD2-5	IGHJ1-00	CMRYSNYWYFDVW	0.0594597860897939	Unmutated	NA
68	f	2013-04-15	2014-01-16	C57BL/6J Eµ-TCL1	peritoneal cavity	276	IGHV11-2	IGHD2-1	IGHJ1-00	CMRYGNYWYFDVW	0.993768431022236	Unmutated	NA
74	m	2013-04-15	2014-02-11	C57BL/6J Eµ-TCL1	spleen	302	IGHV11-2	IGHD2-1	IGHJ1-00	CMRYGNYWYFDVW	0.261415656414621	Unmutated	0.182
92	f	2013-07-22	2014-09-30	C57BL/6J Eµ-TCL1	heart blood	435	IGHV11-2	IGHD2-1	IGHJ1-00	CMRYGNYWYFDVW	0.997858956697814	Unmutated	0.195
96	m	2013-07-22	2014-08-24	C57BL/6J Eµ-TCL1	peritoneal cavity	398	IGHV1-55	IGHD1-1	IGHJ4-00	CARFYYYGSSYAMDYW	0.943017656500803	Unmutated	0.232
107	f	2013-08-04	2014-05-07	C57BL/6J Eµ-TCL1	spleen	276	IGHV1-52	IGHD2-8	IGHJ2-00	CARYIYYGNYFDYW	0.984139461758994	Unmutated	0.329
109	f	2013-08-04	2014-06-03	C57BL/6J Eµ-TCL1	peritoneal cavity	303	IGHV1-55	IGHD1-1	IGHJ2-00	CARRHYYGSSYYFDYW	0.900555555555556	Unmutated	0.844
117	m	2013-09-29	2014-07-29	C57BL/6J Eµ-TCL1	spleen	303	IGHV2-2	IGHD2-5	IGHJ4-00	CARDYSNYAMDYW	0.458246505717916	Unmutated	NA
121	m	2013-09-29	2015-01-26	C57BL/6J Eµ-TCL1	bone marrow	484	IGHV6-3	IGHD2-3	IGHJ2-00	CTDSYYGSSYDYW	0.965405554407002	Unmutated	NA
141	f	2014-01-02	2015-02-10	C57BL/6J Eµ-TCL1	heart blood	404	IGHV11-2	IGHD1-1	IGHJ1-00	CMRYGSSYWYFDVW	0.766835626357712	Unmutated	NA
220	m	2014-09-20	2015-10-13	C57BL/6J Eµ-TCL1	spleen	388	IGHV11-2	IGHD1-1	IGHJ4-00	CMRYGYYGSSYVSYYYAMDYW	0.483400685457057	Unmutated	NA
238	f	2015-02-15	2016-02-23	C57BL/6J Eµ-TCL1	heart blood	373	IGHV7-3	IGHD5-1	IGHJ1-00	CARRSNWYFDVW	0.543507871646235	Unmutated	NA
241	f	2015-03-05	2016-03-16	C57BL/6J Eµ-TCL1	heart blood	377	IGHV12-3	IGHD3-1	IGHJ1-00	CAGDRSGYWYFDVW	0.882252302118452	Unmutated	NA
254	f	2015-04-28	2016-02-29	C57BL/6J Eµ-TCL1	spleen	307	IGHV5-16	IGHD2-3	IGHJ1-00	CARECDGYYHWYFDVW	0.991774186813646	Unmutated	NA
288	m	2015-08-10	2016-06-23	C57BL/6J Eµ-TCL1	heart blood	318	IGHV12-3	IGHD2-7	IGHJ1-00	CAGDYYGYWYFDVW	0.857514492637259	Unmutated	NA
290	m	2015-08-10	2016-06-13	C57BL/6J Eµ-TCL1	heart blood	308	IGHV12-3	IGHD2-7	IGHJ1-00	CAGDYYGYWYFDVW	0.994397364790675	Unmutated	NA
292	f	2015-08-13	2016-09-09	C57BL/6J Eµ-TCL1	spleen	393	IGHV11-2	IGHD2-1	IGHJ1-00	CMRYGNYWYFDVW	0.925761491396638	Unmutated	NA
301	m	2015-08-13	2016-11-02	C57BL/6J Eµ-TCL1	heart blood	447	IGHV5-17	IGHD2-3	IGHJ4-00	CARDYDGYYDYAMDYW	0.937804455731271	Unmutated	NA
317	f	2016-02-11	2017-02-01	C57BL/6J Eµ-TCL1	spleen	356	IGHV5-6	IGHD1-1	IGHJ1-00	CARHGTTVVTYWYFDVW	0.0698398943632912	Unmutated	NA
318	f	2016-02-11	2017-03-22	C57BL/6J Eµ-TCL1	spleen	405	IGHV12-3	IGHD3-2	IGHJ1-00	CAGDRLGYWYFDVW	0.767046298063668	Unmutated	NA
354	m	2016-02-25	2017-02-03	C57BL/6J Eµ-TCL1	spleen	344	IGHV11-2	IGHD2-3	IGHJ1-00	CMRYDGYYWYFDVW	0.978473142173411	Unmutated	0.105
356	f	2016-05-31	2017-03-22	C57BL/6J Eµ-TCL1	spleen	295	IGHV11-2	IGHD2-3	IGHJ1-00	CMRYDGYYWYFDVW	0.330816	Unmutated	0.303
374	m	2016-06-24	2017-06-23	C57BL/6J Eµ-TCL1	spleen	364	IGHV11-2	IGHD2-3	IGHJ1-00	CMRYDDGYWYFDVW	0.98603126336295	Unmutated	0.137
405	m	2016-11-21	2017-11-02	C57BL/6J Eµ-TCL1	spleen	346	IGHV11-2	IGHD2-5	IGHJ1-00	CMRYSNYWYFDVW	0.87535585310612	Unmutated	0.483
420	m	2016-11-18	2017-06-20	C57BL/6J Eµ-TCL1	spleen	214	IGHV11-2	IGHD2-3	IGHJ1-00	CMRYDDGYWYFDVW	0.992142202158426	Unmutated	0.203
421	f	2016-12-02	2017-07-28	C57BL/6J Eµ-TCL1	heart blood	238	IGHV1-81	IGHD5-7	IGHJ2-00	CAREDNWSPFDYW	0.670913386336422	Unmutated	0.211
431	f	2017-03-27	2018-03-26	C57BL/6J Eµ-TCL1	spleen	364	IGHV1-52	IGHD2-4	IGHJ1-00	CAIYYGNYWYFDVW	0.992611971536208	Unmutated	0.481
449	m	2017-03-27	2018-07-12	C57BL/6J Eµ-TCL1	spleen	472	IGHV11-2	IGHD2-1	IGHJ1-00	CMRYGNYWYFDVW	0.991156057388512	Unmutated	0.267
457	f	2017-04-18	2018-03-27	C57BL/6J Eµ-TCL1	spleen	343	IGHV1-81	IGHD5-7	IGHJ2-00	CAREDNWSPFDYW	0.56096989182491	Unmutated	0.491
473	m	2017-06-04	2018-04-20	C57BL/6J Eµ-TCL1	spleen	320	IGHV11-2	IGHD2-1	IGHJ1-00	CMRYGNYWYFDVW	0.575071500744978	Unmutated	0.242
482	f	2017-08-24	2018-06-11	C57BL/6J Eµ-TCL1	spleen	291	IGHV1-55	IGHD1-1	IGHJ4-00	CARIYYYGSSYAMDYW	0.641091098189382	Unmutated	0.507
483	m	2017-08-24	2018-08-02	C57BL/6J Eµ-TCL1	spleen	343	IGHV5-9	IGHD2-4	IGHJ2-00	CTSLLWYYFDYW	0.939797959079022	Unmutated	NA
484	m	2017-08-24	2018-08-01	C57BL/6J Eµ-TCL1	heart blood	342	IGHV1-77	IGHD2-3	IGHJ4-00	CARNEDGYLYYYAMDYW	0.399794450154162	Unmutated	NA
487	f	2017-08-25	2018-09-12	C57BL/6J Eµ-TCL1	spleen	383	IGHV11-2	IGHD2-1	IGHJ1-00	CMRYGNYWYFDVW	0.632457786116323	Unmutated	NA
495	f	2017-10-05	2018-09-12	C57BL/6J Eµ-TCL1	spleen	342	IGHV11-2	IGHD2-5	IGHJ1-00	CMRYSNYWYFDVW	0.983298571117268	Unmutated	0.359
506	f	2017-10-18	2018-11-05	C57BL/6J Eµ-TCL1	spleen	383	IGHV11-2	IGHD1-1	IGHJ1-00	CMRYGSSYWYFDVW	0.580492448606787	Unmutated	0.595
508	m	2017-10-18	2018-10-31	C57BL/6J Eµ-TCL1	spleen	378	IGHV11-2	IGHD2-1	IGHJ1-00	CMRYGNYWYFDVW	0.991198583562136	Unmutated	0.214
516	f	2017-10-28	2018-07-27	C57BL/6J Eµ-TCL1	spleen	272	IGHV1-74	IGHD5-2	IGHJ1-00	CAMGGYSNYVDFDVW	0.702076618810431	Unmutated	0.407
518	m	2017-10-28	2018-10-08	C57BL/6J Eµ-TCL1	spleen	345	IGHV11-2	IGHD2-5	IGHJ1-00	CMRYSNYWYFDVW	0.964859764430273	Unmutated	0.246
521	f	2017-10-29	2018-08-06	C57BL/6J Eµ-TCL1	spleen	281	IGHV1-71	IGHD2-8	IGHJ2-00	CARHDDYGSSLFDYW	0.686954722576641	Unmutated	0.698
529	f	2018-02-19	2019-03-04	C57BL/6J Eµ-TCL1	spleen	378	IGHV11-2	IGHD2-5	IGHJ1-00	CMRYSNYWYFDVW	0.954204251561219	Unmutated	0.239
530	f	2018-02-19	2019-03-11	C57BL/6J Eµ-TCL1	spleen	385	IGHV11-2	IGHD2-1	IGHJ1-00	CMRYGNYWYFDVW	0.499026040598729	Unmutated	0.549
531	f	2018-02-19	2019-01-14	C57BL/6J Eµ-TCL1	spleen	329	IGHV1-55	IGHD1-1	IGHJ1-00	CARSYYGSSYWYFDVW	0.790716397810112	Unmutated	0.242
535	m	2018-02-19	2019-05-24	C57BL/6J Eµ-TCL1	spleen	459	IGHV11-2	IGHD1-1	IGHJ1-00	CMRYGSSYWYFDVW	0.478694770693512	Unmutated	0.384
537	f	2018-03-03	2018-12-27	C57BL/6J Eµ-TCL1	spleen	299	IGHV1-55	IGHD1-1	IGHJ4-00	CARIYYYGSSYAMDYW	0.922293658823146	Unmutated	0.454
544	m	2018-03-05	2019-02-20	C57BL/6J Eµ-TCL1	spleen	352	IGHV1-76	IGHD1-1	IGHJ1-00	CARDYYGSSYWYFDVW	0.985980868008105	Unmutated	0.468
548	m	2018-03-05	2019-03-05	C57BL/6J Eµ-TCL1	spleen	365	IGHV11-2	IGHD1-1	IGHJ1-00	CMTYGSSYWYFDVW	0.993320376933253	Unmutated	0.324
559	m	2018-05-20	2019-08-09	C57BL/6J Eµ-TCL1	spleen	446	IGHV7-4	IGHD4-1	IGHJ1-00	CVKAVPVEDHWYFDVW	0.859252839651866	Unmutated	NA
562	m	2018-05-20	2019-07-19	C57BL/6J Eµ-TCL1	spleen	425	IGHV1-55	IGHD1-1	IGHJ1-00	CARKDYYGSSWYFDVW	0.455553055024193	Unmutated	0.214
564	f	2018-05-25	2019-06-07	C57BL/6J Eµ-TCL1	spleen	378	IGHV11-2	IGHD2-5	IGHJ1-00	CMRYSNYWYFDVW	0.992756143976754	Unmutated	0.315
568	m	2018-05-25	2019-07-12	C57BL/6J Eµ-TCL1	spleen	413	IGHV12-3	IGHD2-3	IGHJ1-00	CAGDYDGYWYFDVW	0.963231347289318	Unmutated	NA
573	f	2018-06-09	2019-08-11	C57BL/6J Eµ-TCL1	spleen	428	IGHV11-2	IGHD2-1	IGHJ1-00	CMRYGNYWYFDVW	0.964887851067932	Unmutated	NA
574	m	2018-06-09	2019-07-02	C57BL/6J Eµ-TCL1	spleen	388	IGHV12-3	IGHD4-1	IGHJ1-00	CAGDKTGYWYFDVW	0.963936152391892	Unmutated	NA
576	m	2018-06-09	2019-04-18	C57BL/6J Eµ-TCL1	spleen	313	IGHV1-63	IGHD1-1	IGHJ2-00	CARGGYYGSSGGYFDYW	0.962706172839506	Unmutated	0.377
584	m	2018-08-20	2019-08-05	C57BL/6J Eµ-TCL1	spleen	350	IGHV11-2	IGHD2-5	IGHJ1-00	CMRYSNYWYFDVW	0.397247804669094	Unmutated	0.255
637	f	2018-12-12	2019-11-25	C57BL/6J Eµ-TCL1	spleen	348	IGHV11-2	IGHD2-1	IGHJ1-00	CMRYGNYWYFDVW	0.973327776620129	Unmutated	NA
643	f	2018-12-13	2019-12-20	C57BL/6J Eµ-TCL1	spleen	372	IGHV1-52	IGHD4-1	IGHJ4-00	CARLGRAMDYW	0.989595946006547	Unmutated	0.428
651	f	2018-12-15	2019-09-27	C57BL/6J Eµ-TCL1	spleen	286	IGHV1-55	IGHD1-1	IGHJ1-00	CARRYYGSSYWYFDVW	0.993935838349194	Unmutated	0.36
687	m	2019-06-13	2020-06-30	C57BL/6J Eµ-TCL1	spleen	383	IGHV11-2	IGHD1-1	IGHJ1-00	CMRYGSSYWYFDVW	0.983919443652239	Unmutated	0.236
695	f	2019-06-26	2020-02-26	C57BL/6J Eµ-TCL1	spleen	245	IGHV11-2	IGHD2-1	IGHJ1-00	CMRYGNYWYFDVW	0.383201002925198	Unmutated	0.361
700	m	2019-06-26	2020-08-27	C57BL/6J Eµ-TCL1	spleen	428	IGHV11-2	IGHD2-1	IGHJ1-00	CMRYGNYWYFDVW	0.547548600073359	Unmutated	0.258
701	m	2019-06-26	2020-03-26	C57BL/6J Eµ-TCL1	spleen	274	IGHV12-3	IGHD2-3	IGHJ1-00	CAGDYDGYWYFDVW	0.669355575868373	Unmutated	NA
703	m	2019-06-26	2020-07-14	C57BL/6J Eµ-TCL1	spleen	384	IGHV1-26	IGHD1-1	IGHJ1-00	CARAKIPIYYYGSSYFDVW	0.597755865351921	Unmutated	0.474
717	m	2019-07-17	2020-08-28	C57BL/6J Eµ-TCL1	spleen	408	IGHV7-3	IGHD1-1	IGHJ4-00	CARTVVVDYYAMDYW	0.74298370073018	Unmutated	NA
718	m	2019-07-17	2020-04-20	C57BL/6J Eµ-TCL1	spleen	278	IGHV11-2	IGHD2-5	IGHJ1-00	CMRYSNYWYFDVW	0.992557294488892	Unmutated	NA
746	f	2019-12-14	2020-11-12	C57BL/6J Eµ-TCL1	spleen	334	IGHV12-3	IGHD2-3	IGHJ1-00	CAGDYDGYWYFDVW	0.934420930132322	Unmutated	NA
758	m	2019-11-30	2020-12-11	C57BL/6J Eµ-TCL1	spleen	377	IGHV11-2	IGHD1-1	IGHJ1-00	CMRYGSSYWYFDVW	0.821398288753565	Unmutated	NA
769	m	2020-01-25	2020-12-04	C57BL/6J Eµ-TCL1	spleen	314	IGHV5-16	IGHD2-3	IGHJ4-00	CARGGYDGYYSYYAMDYW	0.775608365254689	Unmutated	NA
784	m	2020-05-19	2021-07-26	C57BL/6J Eµ-TCL1	heart blood	433	IGHV1-76	IGHD1-1	IGHJ1-00	CARDYYGSSYWYFDVW	0.214834087179282	Unmutated	NA
786	m	2020-05-19	2021-04-02	C57BL/6J Eµ-TCL1	spleen	318	IGHV1-55	IGHD1-1	IGHJ1-00	CANYYGSSYFSYWYFDVW	0.816993354647562	Unmutated	NA
792	f	2020-06-01	2021-04-02	C57BL/6J Eµ-TCL1	spleen	305	IGHV11-2	IGHD1-1	IGHJ1-00	CMRYSSYWYFDVW	0.991860315529723	Unmutated	0.303
798	f	2020-05-16	2021-04-09	C57BL/6J Eµ-TCL1	heart blood	328	IGHV1-55	IGHD2-3	IGHJ1-00	CARPFYDGYWYFDVW	0.835475301066713	Unmutated	0.25
799	f	2020-05-16	2021-04-07	C57BL/6J Eµ-TCL1	heart blood	326	IGHV1-55	IGHD2-3	IGHJ1-00	CARKGYYGSSWYFDVW	0.594936863893005	Unmutated	0.369
812	f	2020-10-15	2021-08-24	C57BL/6J Eµ-TCL1	spleen	313	IGHV1-55	IGHD1-1	IGHJ1-00	CAAYYGSSYFSYWYFDVW	0.665536175710594	Unmutated	NA
813	m	2020-10-15	2021-11-09	C57BL/6J Eµ-TCL1	spleen	390	IGHV11-1	IGHD2-1	IGHJ1-00	CMRYGNYWYFDVW	0.914281861003658	Unmutated	0.227
826	m	2020-12-16	2021-12-07	C57BL/6J Eµ-TCL1	spleen	356	IGHV11-2	IGHD2-5	IGHJ1-00	CMRYSNYWYFDVW	0.874492636589668	Unmutated	NA
830	f	2020-12-13	2021-10-18	C57BL/6J Eµ-TCL1	spleen	309	IGHV11-2	IGHD2-1	IGHJ1-00	CMRYGNYWYFDVW	0.242253147779987	Unmutated	1.026
833	f	2020-12-13	2021-11-15	C57BL/6J Eµ-TCL1	spleen	337	IGHV5-9	IGHD2-7	IGHJ4-00	CTNGYDGYSIWYYAMDYW	0.422987061926894	Unmutated	NA
837	m	2020-12-13	2021-12-02	C57BL/6J Eµ-TCL1	spleen	354	IGHV11-2	IGHD2-5	IGHJ1-00	CMRYSNYWYFDVW	0.979119879001368	Unmutated	0.28
838	f	2021-01-02	2021-08-25	C57BL/6J Eµ-TCL1	spleen	235	IGHV11-1	IGHD2-3	IGHJ1-00	CMRYDGYYWYFDVW	0.964471519409489	Unmutated	0.313
B32	f	2012-09-04	2013-09-04	C57BL/6J Eµ-TCL1	heart blood	365	IGHV1-55	IGHD1-1	IGHJ4-00	CARRHYYGSYYAMDYW	0.827734157120179	Unmutated	0.527
B5	m	2012-06-26	2013-09-04	C57BL/6J Eµ-TCL1	heart blood	435	IGHV11-2	IGHD2-5	IGHJ1-00	CMRYSNYWYFDVW	0.667034884321155	Unmutated	0.236
D14	m	2009-07-21	2010-05-06	C57BL/6J Eµ-TCL1	spleen	289	IGHV11-2	IGHD2-5	IGHJ1-00	CMRYSNYWYFDVW	0.077578309260667	Unmutated	0.149
F21	m	2011-03-31	2012-02-15	C57BL/6J Eµ-TCL1	spleen	321	IGHV12-3	IGHD5-5	IGHJ1-00	CAGDTYGYWYFDVW	0.960719334066279	Unmutated	NA
G2	m	2011-05-04	2012-04-03	C57BL/6J Eµ-TCL1	spleen	335	IGHV1-55	IGHD1-1	IGHJ1-00	CARRYYYGSSWYFDVW	0.774479224126691	Unmutated	0.294

## Sheet: Supplement table 2
Supplement table 2: A list of all wiltype mice used as controls
ID	sex	birthday	sacrifice day	organ	survival (days)
389	m	2016-10-16	2017-10-12	SPL	361
481	f	2017-08-24	2018-06-11	SPL	291
485	m	2017-08-24	2019-08-02	SPL	708
613	f	2019-07-08	2020-02-20	SPL	227
620	f	2019-07-08	2020-02-20	SPL	227
621	f	2019-07-08	2020-02-20	SPL	227
742	m	2019-12-08	2020-11-02	SPL	330
749	f	2019-12-14	2020-11-02	SPL	324

## Sheet: Supplement table 3
Supplement table 3: A list of all longitudinal vBL samples from TCL1 mice
ID	Timepoint	Endpoint
784	2021-06-07	No
784	2021-07-12	No
784	2021-07-26	Yes
784	2021-03-10	No
784	2021-04-09	No
784	2021-05-07	No
786	2021-03-10	No
786	2021-04-02	Yes
792	2021-03-10	No
792	2021-04-02	Yes
798	2021-03-10	No
798	2021-04-09	Yes
799	2021-03-10	No
799	2021-04-07	Yes
812	2021-03-10	No
812	2021-06-07	No
812	2021-07-12	No
812	2021-08-13	No
812	2021-04-09	No
812	2021-05-07	No
813	2021-06-07	No
813	2021-07-12	No
813	2021-08-13	No
813	2021-09-13	No
813	2021-03-10	No
813	2021-04-09	No
813	2021-05-07	No
813	2021-11-08	Yes
826	2021-09-13	No
826	2021-11-15	No
826	2021-12-07	Yes
830	2021-06-07	No
830	2021-07-12	No
830	2021-08-13	No
830	2021-09-13	No
830	2021-03-10	No
830	2021-04-09	No
830	2021-05-07	No
833	2021-06-07	No
833	2021-07-12	No
833	2021-08-13	No
833	2021-09-13	No
833	2021-03-10	No
833	2021-05-07	No
833	2021-11-15	Yes
837	2021-04-09	No
837	2021-07-12	No
837	2021-08-13	No
837	2021-09-13	No
837	2021-03-10	No
837	2021-05-07	No
837	2021-11-15	No
837	2021-12-02	Yes
838	2021-04-09	No
838	2021-06-07	No
838	2021-07-12	No
838	2021-08-13	No
838	2021-03-10	No
838	2021-05-07	No
838	2021-08-25	Yes
864	2021-07-12	No
864	2021-08-13	No
864	2021-09-13	No
864	2021-11-15	No
864	2021-12-13	No
867	2021-07-12	No
867	2021-08-13	No
867	2021-09-13	No
867	2021-11-15	No
867	2021-12-13	No

## Sheet: Supplement table 4
Supplement table 4: A list of all longitudinal vBL samples from WT mice
ID	Timepoint	Endpoint
782	2021-03-10	No
782	2021-04-09	No
782	2021-05-07	No
782	2021-06-07	No
782	2021-07-12	No
782	2021-08-13	No
782	2021-09-13	No
797	2021-04-09	No
797	2021-05-07	No
800	2021-03-10	No
800	2021-04-09	No
806	2021-03-10	No
806	2021-04-09	No
806	2021-05-07	No
808	2021-03-10	No
808	2021-04-09	No
808	2021-05-07	No
808	2021-06-07	No
814	2021-03-10	No
814	2021-04-09	No
814	2021-05-07	No
814	2021-06-07	No
814	2021-07-12	No
814	2021-08-13	No
814	2021-09-13	No
814	2021-11-08	Yes
815	2021-03-10	No
815	2021-04-09	No
815	2021-05-07	No
815	2021-06-07	No
815	2021-07-12	No
815	2021-08-13	No
815	2021-09-13	No
832	2021-04-09	No
832	2021-05-07	No
832	2021-07-12	No
832	2021-08-13	No
832	2021-09-13	No
832	2021-12-13	No
835	2021-04-09	No
835	2021-05-07	No
835	2021-06-07	No
835	2021-07-12	No
835	2021-08-13	No
835	2021-09-13	No
839	2021-04-09	No
839	2021-05-07	No
839	2021-06-07	No
839	2021-07-12	No
839	2021-08-13	No
839	2021-09-13	No
839	2021-11-15	No
839	2021-12-13	No
862	2021-07-12	No
862	2021-08-13	No
862	2021-09-13	No
862	2021-11-15	No
862	2021-12-13	No
863	2021-07-12	No
863	2021-08-13	No
863	2021-09-13	No
863	2021-11-15	No
863	2021-12-13	No
866	2021-07-12	No
866	2021-08-13	No
866	2021-09-13	No
866	2021-12-13	No
869	2021-07-12	No
869	2021-08-13	No
869	2021-09-13	No
869	2021-11-15	No
869	2021-12-13	No

## Sheet: Supplement table 5
Supplement table 5: Flow cyometry data from SPL samples of TCL1 mice (n = 14)
ID	[CD4+] % Gated	[CD8+] % Gated	[CD5+ CD4+ PD1+] % Gated	[CD5+ CD8+ PD1+] % Gated	[CD5+ CD4+ naive T] % Gated	[CD5+ CD4+ Tem] % Gated	[CD5+ CD4+ Tcm] % Gated	[CD5+ CD8+ naive T] % Gated	[CD5+ CD8+ Tem] % Gated	[CD5+ CD8+ Tcm] % Gated	[CD5+CD4+ CD69+] % Gated	[CD5+ CD8+ CD69+] % Gated	[CD5+ CD4+] CD4+ MFI PD-1	[CD5+ CD8+] CD8+ MFI PD-1
449	5.87	67.1	92.63	5.44	1.04	93.59	4.85	0.98	30.94	63.16	9.01	14.38	46737.8	25059.8
508	2.53	78.33	96.97	5.74	8.85	78.65	6.16	3.01	29.57	60.04	15.01	28.69	79239.2	22589.5
529	7.95	74.46	79.64	1.8	5.14	86.29	6.84	1.4	13.21	82.23	5.65	15.97	56955.6	28515.5
354	10.13	72.22	96.29	3.4	11.92	78.32	5.18	3.18	25.75	62.43	5.61	6.78	76562.1	37706.4
687	15.28	67.26	97.56	5.13	3.39	91.2	3.42	3.17	34.27	55.31	9.24	5.57	80729.4	31246.8
792	10.25	70.59	93.74	11.65	2.67	86.79	8.85	0.38	22.11	71.76	6.56	8.11	85750.4	48169.7
G2	1.84	50.77	95.33	55.83	4.49	88.79	3.93	0.59	57.46	31.85	16.45	48.87	34728.9	6893.05
521	27.2	48.57	97.2	7.13	0.66	96.72	1.61	0.27	39.8	52.81	28.16	34.59	93394.5	35332.5
544	60.74	25.63	98.58	10.63	2.71	89.94	6	4.75	29.27	55.96	4.87	7.72	79760.4	31768.5
576	15.14	70.2	96.52	5.58	23.45	66.5	4.68	7.14	26.34	56.27	4.11	11.94	75905	36759.7
799	15.9	73.7	96.68	7.59	2.58	90.99	4.91	1.57	21.96	71.21	7.69	21	79810.9	36382.9
651	22.98	42.26	96.67	17.49	0.58	94.78	4.2	1.1	51.69	38.85	13.19	34.04	67490.4	23326.9
798	11.18	64.95	84.21	22.41	1.91	93.3	0.48	0.58	85.75	8.48	9.57	6.34	74864.3	38799.6
812	22.51	53.16	95.47	14.4	0.42	95.61	3.12	0.12	61.49	30.77	13.17	21.96	85609.5	44063.6

## Sheet: Supplement table 6
Supplement table 6: Significantly deregulated genes comparing mice with dominant IGHV1 and IGHV11 CLL clones
IGHV1 vs IGHV11
Ensembl_ID	651_20	537_20	531_20	798_20	564_20	529_20	838_20	792_20	548_20	354_20	508_20	718_20	449_20	baseMean	log2FoldChange	lfcSE	stat	pvalue	padj	GeneID	EntrezID
ENSMUSG00000076534	16686	17992	6322	14997	11	41	8	12	11	7	2	8	27	4050.09187484684	-9.87719169615407	0.544242545108185	168.468701151951	1.59818147149692e-38	2.4098978408702e-34	Igkv12-89
ENSMUSG00000003411	6	10	4	15	89	263	74	288	127	145	71	71	108	90.0269006498129	4.04067543468224	0.466447774336847	69.4494434211139	7.83985147978461e-17	5.91085602318361e-13	Rab3b	69908
ENSMUSG00000031788	10	0	2	5	78	1077	208	417	480	887	382	225	231	288.762774437018	6.39543317653791	0.744955190959592	55.4339170433376	9.6654272380917e-14	4.85816591077283e-10	Kifc3	16582
ENSMUSG00000064043	0	1	2	1	378	618	962	140	659	510	1367	13	299	372.698605921916	8.87023907311206	1.11094250168542	47.916150380334	4.44842164605241e-12	1.67694375002061e-08	Trerf1	224829
ENSMUSG00000040164	122	63	113	139	6	6	3	6	16	0	4	0	3	36.9656446042193	-4.69750875199556	0.658142063108988	43.727389797974	3.7745209978742e-11	1.01247163837541e-07	Kcns1	16538
ENSMUSG00000037541	33	63	17	55	444	473	257	212	1094	909	311	229	755	362.586342008199	2.84225608403138	0.408016070687088	43.5998647478161	4.02866889730913e-11	1.01247163837541e-07	Shank2	210274
ENSMUSG00000095589	6751	6910	3016	6012	0	4	0	2	1	0	0	7	9	1656.73570509489	-12.2263759483167	1.31004946599911	43.0050866441856	5.45977265704561e-11	1.17611302707987e-07	Ighv1-55
ENSMUSG00000018509	10	11	6	25	138	76	67	122	78	100	71	60	121	67.4473206989275	2.73313112356471	0.421200787986681	40.5670024609218	1.8998812579423e-10	3.581038686064e-07	Cenpv	73139
ENSMUSG00000034993	103	129	56	93	363	902	309	753	1055	809	457	182	1165	463.199456720817	2.33119631206019	0.386806090150686	33.3388629827237	7.74199160985833e-09	1.29712768316726e-05	Vat1	26949
ENSMUSG00000041827	5	7	15	6	50	205	68	128	46	19	45	15	15	41.6839712108248	3.34803623528234	0.555867452606197	32.7406628201555	1.05310956849807e-08	1.58798391833823e-05	Oasl1	231655
ENSMUSG00000021701	67	228	54	18	5659	4084	3890	1780	3521	120	3000	733	3498	1932.88543135694	5.24594585266071	0.778098296895141	31.8545684395232	1.66158406252879e-08	2.27772964353378e-05	Plk2	20620
ENSMUSG00000037306	47	80	11	15	626	1622	1130	230	653	549	1179	1692	714	741.673560881437	4.4677826229901	0.701919371265408	30.9563238482455	2.63900800691456e-08	3.31613347802205e-05	Man1c1	230815
ENSMUSG00000038587	2	3	19	1	835	172	139	744	1987	981	507	82	923	450.549801090339	5.66208424684243	0.870981317077764	29.8756285691831	4.60667105383167e-08	5.3433840631329e-05	Akap12	83397
ENSMUSG00000105630	27	19	5	15	0	0	0	0	0	1	0	1	2	5.0304071903542	-6.62807284074346	1.29066683581698	27.9217563486721	1.2632139502895e-07	0.000136057165402967	Gm42543
ENSMUSG00000029530	3	8	2	15	79	641	47	237	115	183	123	407	173	165.151049822433	4.78554384984153	0.808307042470839	27.5294602704516	1.5471974050728e-07	0.000155534597807285	Ccr9	12769
ENSMUSG00000106372	0	0	0	1	39	10	65	11	44	162	29	21	24	32.3733292816706	6.65557405973878	1.31886079395927	27.1412912706941	1.89115188140073e-07	0.000172290474593167	Igkv14-126-1
ENSMUSG00000050390	50	24	58	125	314	515	274	392	857	342	614	286	375	318.462615571527	2.23279357192032	0.412469399269734	27.0896056992356	1.94239542946073e-07	0.000172290474593167	C77080	97130
ENSMUSG00000025915	1164	1347	966	1507	665	771	467	929	766	846	409	343	626	806.41842990928	-1.08823627183403	0.212467668293262	25.6788235806726	4.03227563542561e-07	0.000332630880700922	Sgk3	170755
ENSMUSG00000046862	168	188	132	140	392	495	203	372	276	161	147	105	148	207.640013943904	0.928722650694844	0.182651325375567	25.6042049576098	4.19125056921382e-07	0.000332630880700922	Pramel12	242736
ENSMUSG00000106093	116	53	214	147	25	12	24	10	61	115	93	20	56	77.6304254971792	-3.19496077870756	0.590599486832915	25.4769270044068	4.477051680776e-07	0.000337547311472107	Gm42722
ENSMUSG00000035064	190	159	49	42	589	620	403	803	876	536	1322	279	1095	526.398305669634	2.27826412472007	0.440560080002572	24.562037724707	7.19554169679934e-07	0.000516674158314463	Eef2k	13631
ENSMUSG00000020255	15911	24586	32244	44413	7721	4065	5738	4354	13484	22698	7320	1972	9165	15067.1974003142	-2.67554188559684	0.513654294139307	23.9555743941518	9.85844357639201e-07	0.000675706684947342	Nopchap1	28109
ENSMUSG00000032021	1	1	4	1	47	791	17	173	5	153	26	12	20	74.5408895578442	6.57677301959844	1.14130366100804	23.8587824808451	1.03667824151379e-06	0.000679655269729847	Crtam	54698
ENSMUSG00000029919	4	0	1	9	23	111	54	209	63	16	142	70	55	57.3101172472396	4.55601174341278	0.863275149240587	23.6786573281213	1.13838023833658e-06	0.000715234817244888	Hpgds	54486
ENSMUSG00000074643	12	16	11	24	2	3	3	5	15	14	12	8	9	10.5630736309903	-2.52537736841529	0.560411527701767	22.4285808492672	2.18104180445767e-06	0.00131551717477669	Cpne1	266692
ENSMUSG00000036745	1	1	0	0	116	129	19	75	128	1	137	11	527	87.6255946709031	7.07780208706081	1.45956037055465	21.5037894496763	3.53130156005289e-06	0.0020480190855399	Ttll7	70892
ENSMUSG00000094345	4	4	94	284	54762	6761	16714	9799	43472	6848	12740	843	3242	10484.3521689794	7.55982742046593	1.24454108575906	20.8226690281691	5.03830736313792e-06	0.00281380136032432	Igkv14-126
ENSMUSG00000100975	315	220	167	189	433	529	295	465	450	334	362	242	335	323.06183454212	0.701594953090799	0.157993731663076	19.6189034833374	9.4529296329074e-06	0.00509074021195038	Gm28875
ENSMUSG00000004951	1	3	2	1	59	154	35	13	128	6	46	2	69	34.5324831083391	4.86412512333364	1.02863613577368	19.490352489271	1.01109058554815e-05	0.00525732239292431	Hspb1	15507
ENSMUSG00000096108	3	1	124	255	32255	5752	10273	8368	21232	6369	9512	1369	3877	6864.58119553688	6.87167360106964	1.20988542402702	19.3483066399156	1.08915786820891e-05	0.00538783514469837	Ighv11-2
ENSMUSG00000017677	727	619	501	609	1745	1830	783	1325	919	633	832	507	527	832.892436884822	0.92310058681687	0.208417245236633	19.3161547033928	1.1076522944867e-05	0.00538783514469837	Wsb1	78889
ENSMUSG00000086258	3	14	29	33	0	0	0	0	0	1	0	0	0	6.68117053922384	-7.12301320766778	1.52885957948257	18.9509446320341	1.34122856722393e-05	0.00632012048911551	Gm15239
ENSMUSG00000039831	0	0	0	0	5	78	26	23	7	2	7	71	43	23.4328946290521	7.1678475229174	1.54363338106337	18.6213475727246	1.59425306265597e-05	0.00728477028236043	Arhgap29	214137
ENSMUSG00000071068	8	17	2	2	79	421	17	179	118	27	94	159	454	121.452372990619	4.24769555590722	0.897272141643995	18.1927110941994	1.99641426352128e-05	0.00885409725871686	Treml2	328833
ENSMUSG00000028078	169	118	89	443	44	27	24	49	12	71	12	12	29	80.9686745430034	-2.72089276680335	0.604556956618652	18.0843386912819	2.11332559950008e-05	0.00910481048996047	Dclk2	70762
ENSMUSG00000038936	2	2	1	1	19	9	14	11	16	13	20	4	17	9.73256880924622	2.96322874917985	0.763454241402364	17.9402286173102	2.27951662442226e-05	0.00954800866101755	Sccpdh	109232
ENSMUSG00000019970	46	17	23	13	609	67	72	231	93	108	35	13	82	95.1519844492623	3.04572102752406	0.67943548079702	17.5103032459554	2.85754917118693e-05	0.0113656586092499	Sgk1	20393
ENSMUSG00000001986	0	0	0	0	19	12	8	34	10	48	6	0	48	13.5909239621641	6.33406098647619	1.46637956436787	17.5058731122591	2.8642153136912e-05	0.0113656586092499	Gria3	53623
ENSMUSG00000021822	8	10	2	1	102	234	78	17	34	7	44	62	8	44.1516644164316	4.149139294686	0.91167251597286	17.2690999638619	3.24419873836615e-05	0.0125434032758521	Plau	18792
ENSMUSG00000074743	2	1	0	0	159	40	7	14	121	218	4	5	172	54.2209338867008	5.99673584599382	1.38137806678133	17.121221020317	3.50682797064861e-05	0.0132198647423526	Thbd	21824
ENSMUSG00000038070	47	46	23	155	0	4	0	0	8	22	0	0	25	24.3614264989444	-6.43141988845488	1.39756995250702	17.055571998579	3.63017011461323e-05	0.0133510573556714	Cntln	338349
ENSMUSG00000049191	170	149	49	94	846	574	781	151	1371	421	711	167	467	434.389419805056	2.28533011302626	0.530079166159168	17.007880358831	3.72249998869623e-05	0.0133646612689406	Rtl5	331474
ENSMUSG00000033933	304	245	137	160	466	683	313	447	494	222	332	135	260	298.427853220505	0.931495681116311	0.226362592371242	16.7245163105594	4.32188773127356e-05	0.0149101387667365	Vhl	22346
ENSMUSG00000025981	144	117	62	97	156	337	167	231	161	119	119	61	119	134.750411081373	0.849546109467787	0.207388469765221	16.7118986456417	4.35072687669212e-05	0.0149101387667365	Coq10b	67876
ENSMUSG00000047787	1	2	0	0	5	103	61	1	3	5	7	6	3	13.6659108031508	5.69910134542206	1.3553677724982	16.5304295719801	4.78755495886082e-05	0.0153525541983847	Flrt1	396184
ENSMUSG00000025330	82	95	72	17	1358	168	1071	339	2924	242	1315	386	455	630.017576194346	3.34366560004409	0.752894423664506	16.5298975464671	4.78889841824636e-05	0.0153525541983847	Padi4	18602
ENSMUSG00000085795	640	446	349	487	1743	1303	636	991	929	413	485	347	494	658.150251114178	1.0243695697561	0.24960566690162	16.526543561856	4.79737655950191e-05	0.0153525541983847	Zfp703	353310
ENSMUSG00000020841	302	187	484	1411	16	41	62	29	53	20	26	0	125	213.455084088981	-4.17243369992688	0.907697217790129	16.4332921030776	5.03923655349908e-05	0.0153525541983847	Cpd	12874
ENSMUSG00000039286	6	12	28	132	1	2	0	2	0	1	6	0	5	15.00528087183	-5.51804292109924	1.25303302663753	16.4305887132291	5.04642812550466e-05	0.0153525541983847	Fndc3b	72007
ENSMUSG00000005413	23	29	21	9	248	265	77	61	166	21	90	13	51	71.6916689028162	2.6649372417322	0.624925877039369	16.4140286755346	5.09070700921304e-05	0.0153525541983847	Hmox1	15368
ENSMUSG00000039809	8	3	2	7	64	34	124	75	47	4	219	39	53	54.6024573034527	3.86021975165811	0.88471953421132	16.3314854594827	5.31731042463249e-05	0.0157215144888301	Gabbr2	242425
ENSMUSG00000041649	109	60	52	104	124	344	137	259	184	136	120	62	135	129.749910348933	1.13744030559179	0.280097490775963	16.2456127857634	5.56382816683109e-05	0.0158529305234106	Klf8	245671
ENSMUSG00000089762	23	23	12	23	359	27	99	116	88	48	24	17	87	66.6382083477104	2.72303063047203	0.641158276775538	16.2428243799773	5.5720227982012e-05	0.0158529305234106	Ier5l	72500
ENSMUSG00000086236	16	9	4	4	26	83	47	54	16	29	53	45	30	32.5830756602393	2.47471195852631	0.606227111728092	15.9608533832632	6.46659485749244e-05	0.0180573673807645	5830418P13Rik	100529079
ENSMUSG00000029314	23	63	12	7	140	293	103	189	287	300	122	134	34	125.277897655252	2.54814409131515	0.611178848207866	15.8256510050763	6.94545228229804e-05	0.0188197122088328	Gpat3	231510
ENSMUSG00000087174	207	213	151	252	115	190	89	171	155	163	92	57	114	145.049563923691	-0.818413963508613	0.205128205517808	15.8137657398408	6.98921602025757e-05	0.0188197122088328	5530601H04Rik	71445
ENSMUSG00000022667	12	9	0	13	21	272	48	82	32	65	51	90	32	54.2402685576735	3.37744953953958	0.798429799923747	15.7033792798047	7.4091680434522e-05	0.0196004991100379	Cd200r1	57781
ENSMUSG00000090841	1026	907	559	820	1456	1981	974	1335	1333	1026	1133	571	763	1011.14278035367	0.546262205261266	0.138287333209194	15.5319055710262	8.11244046027471e-05	0.0209331748215621	Myl6	17904
ENSMUSG00000047843	176	183	107	139	254	403	167	347	270	159	172	115	179	192.757147571532	0.67984255465328	0.172538264621421	15.4917979628319	8.28640370505326e-05	0.0209331748215621	Bri3	55950
ENSMUSG00000017756	64	23	17	32	106	65	117	141	85	84	90	51	84	72.4963602224073	1.53056785975605	0.384331992404154	15.4718013767062	8.37453439783919e-05	0.0209331748215621	Slc12a7	20499
ENSMUSG00000049866	15	20	33	31	1	3	1	4	0	14	8	3	1	10.8997810044913	-3.85888073570363	0.947439486242561	15.4507741019812	8.46822510853035e-05	0.0209331748215621	Arl4c	320982
ENSMUSG00000028645	814	705	515	559	1553	1904	864	1480	1026	455	687	542	664	847.474712813278	0.884236352684704	0.223732277616495	15.3974670603796	8.71049748360957e-05	0.0211847728315079	Slc2a1	20525
ENSMUSG00000046101	52	48	66	59	12	6	27	16	22	26	15	9	25	30.3701609089868	-2.06477114111244	0.512281490186841	15.3319034013141	9.0180608699993e-05	0.0215846571204316	Mcmdc2	240697
ENSMUSG00000061411	20	10	2	2	96	117	110	35	70	18	304	61	94	74.8112976309065	3.33948949526146	0.8034622856252	15.1762584873542	9.79269344150965e-05	0.0230725038132069	Nol4l	329540
ENSMUSG00000041075	0	1	1	1	15	7	39	13	26	3	20	3	2	9.84499664225071	4.55986519304508	1.19937838119845	15.1410225231238	9.97715911776072e-05	0.0231454742056483	Fzd7	14369
ENSMUSG00000045730	395	319	134	171	1011	1076	566	722	502	218	368	440	244	449.581508007611	1.52613974288156	0.384678343890581	15.0990746270326	0.000102013283181998	0.0233069438954751	Adrb2	11555
ENSMUSG00000020415	76	76	40	68	113	213	77	184	98	104	76	55	89	91.2307507578273	0.900796662917329	0.232273332719395	15.0269614349313	0.000105986140263859	0.0238532090901302	Pttg1	30939
ENSMUSG00000028337	116	165	55	173	349	1877	686	536	233	302	630	671	161	452.587760754832	2.51947296884571	0.618403077569929	14.8971219205985	0.00011353607030213	0.0251766235894973	Coro2a	107684
ENSMUSG00000076508	0	0	0	0	65	4	55	12	49	131	22	9	620	80.9112075631444	7.45977243298362	1.73162216685526	14.7426255319699	0.00012322856289833	0.0262054611388583	Igkv17-127
ENSMUSG00000076535	72	409	35	113	9	42	3	5	9	16	0	2	11	50.5891980350696	-3.71864881774249	0.88240120382395	14.7267283312478	0.000124272002431138	0.0262054611388583	Igkv1-88
ENSMUSG00000049807	8	15	3	12	34	150	220	14	26	17	61	11	78	49.4954498996253	3.46234361071451	0.836088292858084	14.724670846709	0.000124407697374207	0.0262054611388583	Arhgap23	58996
ENSMUSG00000024533	123	29	8	23	370	204	592	108	351	114	502	147	309	226.0388712175	2.89654328519244	0.707515567573475	14.6917191882829	0.000126601357463252	0.0262054611388583	Spire1	68166
ENSMUSG00000040929	344	373	345	507	254	177	91	274	362	446	176	130	349	290.895091209951	-1.29040478487078	0.331934174754639	14.6877963708954	0.000126865088078563	0.0262054611388583	Rfx3	19726
ENSMUSG00000020020	2	1	0	0	19	46	118	1	77	25	50	0	11	26.0158326500163	6.05659715197926	1.47138153422573	14.629350935513	0.000130860520222465	0.0265575116800798	Usp44	327799
ENSMUSG00000056592	59	56	38	66	20	21	12	31	32	10	12	3	30	28.3712358217577	-1.64364734763043	0.425424573693157	14.6117003286874	0.000132091874527885	0.0265575116800798	Zfp658	210104
ENSMUSG00000015027	572	542	325	385	878	1243	726	649	1111	859	706	479	755	687.79050473972	0.710541507031949	0.185289745268338	14.579497113004	0.0001343685952341	0.0266160142353228	Galns	50917
ENSMUSG00000033060	130	379	565	1864	38	70	28	294	34	16	5	8	18	260.514111093142	-3.15889108215716	0.763837239716691	14.5527934670228	0.000136286441371975	0.0266160142353228	Lmo7	380928
ENSMUSG00000037465	196	124	67	195	303	599	303	417	321	124	150	63	243	215.670192938055	1.26299710947467	0.327109788897246	14.5336512074612	0.000137678169000277	0.0266160142353228	Klf10	21847
ENSMUSG00000048807	27	11	16	46	65	131	57	74	54	57	55	34	53	49.7663850013291	1.4389542449718	0.377193509715003	14.3268615119405	0.000153656617600324	0.0293289637569023	Slc35e4	103710
ENSMUSG00000022602	11	9	3	7	105	15	60	18	27	28	13	15	37	26.2432352980598	2.65650676665037	0.682027973264395	14.2394224660663	0.000160962937156266	0.0303395016172417	Arc	11838
ENSMUSG00000037868	165	48	50	66	530	328	138	723	314	167	85	251	405	240.047344875714	2.12987544867242	0.545434643589019	14.1272438916772	0.000170851313026745	0.0318057648040777	Egr2	13654
ENSMUSG00000105707	60	48	49	75	18	29	28	34	24	40	25	18	37	37.3860400298223	-1.33017813934649	0.351246807077731	14.1032335434589	0.000173046049013029	0.0318214801593593	Gm43753
ENSMUSG00000037370	391	383	164	253	689	1128	476	562	640	327	512	370	348	455.802882683319	1.02925241635505	0.271943275943026	14.0717666057477	0.000175965431447146	0.0319684667565242	Enpp1	18605
ENSMUSG00000049086	44	11	2	16	36	257	84	116	50	60	66	78	40	63.046364550305	2.57772229274142	0.662272445517519	13.8890776306788	0.000193922153608324	0.0348113351697609	Bmyc	107771
ENSMUSG00000026202	737	602	327	412	1784	1215	591	1178	1049	509	582	310	521	691.79613560486	0.959049591264612	0.256842603212668	13.7152658860168	0.000212718375764846	0.0372446077629563	Tuba4a	22145
ENSMUSG00000056413	44	63	10	50	219	907	28	193	192	182	262	53	320	170.577177395883	2.66815119440725	0.681423151030049	13.7049219075138	0.000213893189350417	0.0372446077629563	Adap1	231821
ENSMUSG00000051747	23	133	13870	54865	1	23	4	157	49	5	2	3	1	5456.43407418875	-8.98797689730474	1.71962478673358	13.6962163308871	0.00021488698689417	0.0372446077629563	Ttn	22138
ENSMUSG00000001249	68	23	90	209	5	25	3	7	1	0	15	2	3	34.7301692872155	-3.71529764903392	0.919604867666846	13.655498536574	0.000219597313655628	0.0376284987796957	Hpn	15451
ENSMUSG00000041132	500	633	306	581	375	503	217	412	476	348	309	241	248	381.305384632431	-0.681862477758822	0.184122247961378	13.6322922290789	0.00022232827474558	0.0376684051111078	N4bp2l1	100637
ENSMUSG00000039405	0	3	1	0	30	29	7	34	155	15	2	55	31	27.6802812761655	4.31243056965805	1.16312213974234	13.5205402001176	0.00023596648322984	0.0395348733402529	Prss23	76453
ENSMUSG00000026556	14	5	6	8	20	1020	45	4	63	14	51	52	9	78.9593481881368	4.58893410760273	1.0953498761002	13.441358163342	0.000246137365288807	0.0407706849665667	Vangl2	93840
ENSMUSG00000041323	1	3	1	0	12	7	12	46	13	2	16	3	3	8.20780105199846	3.70078393798868	1.02292535290541	13.4182414093726	0.000249189199907543	0.0407706849665667	Ak7	78801
ENSMUSG00000079544	2	8	14	99	0	0	0	0	0	0	0	0	0	9.29921709357327	-7.62372392922782	1.82653066233231	13.390299152684	0.000252929046304614	0.0407706849665667	Igkv13-87
ENSMUSG00000032262	0	1	0	0	14	5	25	23	7	8	45	0	61	14.9861958507435	5.66018055285496	1.50712617994337	13.3701729098343	0.000255657783349717	0.0407706849665667	Elovl4	83603
ENSMUSG00000027254	7	2	2	7	17	79	80	9	37	8	59	27	13	27.0359949849214	3.27680644973972	0.85377116527087	13.3477151766534	0.000258737670037923	0.0407706849665667	Map1a	17754
ENSMUSG00000063605	0	0	0	1	5	10	15	3	47	41	14	1	22	11.6813946300873	4.63472520835221	1.32247574459753	13.3417259498969	0.000259565339663797	0.0407706849665667	Ccdc102a	234582
ENSMUSG00000037111	1378	1585	1166	1491	1228	1029	926	1239	1248	1068	865	546	799	1093.53394546772	-0.585152993514968	0.159791760701967	13.318280861958	0.000262831039330697	0.0408580334233772	Setd7	73251
ENSMUSG00000022856	44	33	22	43	79	72	67	100	115	52	61	42	70	59.3626953000219	0.949659631602341	0.260815799358554	13.2722862617524	0.000269358513187198	0.0414454797994874	Tmem41a	66664
ENSMUSG00000108232	340	294	229	364	117	108	196	112	163	193	243	85	117	197.272643891885	-1.33363937065838	0.360780328042219	13.2223494049502	0.000276630648483935	0.0421344802877702	Gm43916
ENSMUSG00000038894	1427	920	511	1167	2778	2776	1681	3171	2331	1082	598	1072	1432	1502.29428867283	1.15864070447136	0.316462571138635	13.0688318151031	0.000300250333914012	0.0452747478508938	Irs2	384783
ENSMUSG00000049800	523	582	268	431	781	960	463	978	727	442	430	261	363	514.054613285966	0.571356082295111	0.158120326839243	13.0087965248017	0.000310031129995577	0.0460872185264408	Sertad2	58172
ENSMUSG00000050708	2219	2104	1341	1989	4796	4274	2797	4018	4871	2392	2768	860	2085	2597.43142937	0.817493372763766	0.225290205515553	12.9984363740461	0.00031175119634571	0.0460872185264408	Ftl1	14325
ENSMUSG00000028480	213	213	84	88	359	1031	403	411	385	104	432	105	168	277.209371598777	1.64845918063521	0.447491280805006	12.940318580943	0.000321580279018648	0.0470787284206037	Glipr2	384009
ENSMUSG00000027333	3	1	4	2	25	18	6	16	10	15	11	2	10	8.67765618975175	2.37950399470371	0.680652023849187	12.9041372362832	0.000327856625039186	0.0475360581631335	Smox	228608
ENSMUSG00000033949	1	4	1	2	1	300	18	22	0	14	13	6	9	23.1033438538681	4.98421496222344	1.24662067839952	12.8173847549267	0.000343413409314891	0.0493174361815166	Trim36	28105
ENSMUSG00000032012	53	8	4	4	10	1527	52	883	196	679	263	521	241	325.89326917965	4.86747497874968	1.16624706706318	12.7862679891825	0.000349173010585033	0.0496715077982236	Nectin1	58235

## Sheet: Supplement table 7
Supplement table 6: Significantly deregulated genes comparing IGHV11 female vs male
IGHV11 female vs male
Ensembl_ID	564_20	529_20	838_20	792_20	548_20	354_20	508_20	718_20	449_20	baseMean	log2FoldChange	lfcSE	stat	pvalue	padj	GeneID	EntrezID
ENSMUSG00000119584	5292.77	4084.61	596.819	20780.6	373.258	61.061	91.2248	185.482	746.865	3579.19	4.72048	0.850234	24.5925	7.08253e-07	0.0176419	Rn18s-rs5	19791
ENSMUSG00000091575	48.5575	40.1185	32.1364	55.7223	153.785	153.67	68.1438	235.198	291.209	119.838	-2.02425	0.411529	21.88	2.90241e-06	0.0293951	2010016I18Rik	69206
ENSMUSG00000098973	253.487	240.031	52.7955	1513.54	40.1851	10.1768	9.89185	21.034	63.9517	245.01	4.14512	0.824723	21.412	3.70439e-06	0.0293951	Mir6236	102465959
ENSMUSG00000024190	1963.7	1740.73	1528.77	1739.44	687.783	443.71	637.475	636.757	1172.83	1172.36	1.28427	0.280706	20.9475	4.7204e-06	0.0293951	Dusp1	19252
ENSMUSG00000108365	18.1062	10.8796	20.6591	19.5781	32.4572	105.839	62.6484	47.8045	87.9336	45.1006	-1.97259	0.428778	19.7004	9.05824e-06	0.0347221	Gm44951	NA
ENSMUSG00000108389	33.7433	39.4385	64.2728	69.2763	94.2804	259.509	157.17	298.3	139.323	128.368	-1.87424	0.403726	19.6237	9.42931e-06	0.0347221	Gm45206	NA
ENSMUSG00002075795	46.9115	29.9189	3.44318	211.594	2.31837	6.1061	1.09909	3.82436	3.42598	34.2935	4.45577	0.948901	19.5583	9.75771e-06	0.0347221	Gm54867	NA

## Sheet: Supplement table 8
Supplement table 8: Quality parameters of RNAseq
Mouse_ID	RIN	Total_Reads	Duplication_Rate_[%]	Non-Zero-Counts_Genes
798	4	26020261	0.441423	18158
531	4.7	23052713	0.539727	18187
537	8.6	23770915	0.523927	17576
651	8.4	26245888	0.526544	18262
529	2.4	26982057	0.552265	18294
718	3	23500182	0.61585	18771
508	3.8	25541051	0.503892	18574
838	4.1	23831126	0.507404	18475
792	8.3	27725057	0.550206	18532
564	8.2	24054539	0.561043	18162
548	5.8	25684048	0.534808	17956
354	3.5	28651960	0.467494	16024
449	5.7	26216035	0.564026	18342
